# Supplementary material for: Unifying speed limit, thermodynamic uncertainty relation and Heisenberg principle via bulk-boundary correspondence
Source: Nat Commun. 2023 May 17;14:2828. doi: 10.1038/s41467-023-38074-8 (PMC10192383; doi:10.1038/s41467-023-38074-8)
Supplement: Supplementary file 3 — Source Data [file 41467_2023_38074_MOESM3_ESM.xlsx]

## Sheet: Fig. S2a
s	Activity	LP
0	0	0
0.01	0.1	0.099667
0.02	0.141421	0.14048
0.03	0.173205	0.171478
0.04	0.2	0.197344
0.05	0.223607	0.219899
0.06	0.244949	0.240081
0.07	0.264575	0.258447
0.08	0.282843	0.275364
0.09	0.3	0.291086
0.1	0.316228	0.3058
0.11	0.331662	0.319646
0.12	0.34641	0.332734
0.13	0.360555	0.345153
0.14	0.374166	0.356973
0.15	0.387298	0.368254
0.16	0.4	0.379046
0.17	0.412311	0.38939
0.18	0.424264	0.399324
0.19	0.43589	0.408877
0.2	0.447214	0.418078
0.21	0.458258	0.426951
0.22	0.469042	0.435517
0.23	0.479583	0.443795
0.24	0.489898	0.451802
0.25	0.5	0.459553
0.26	0.509902	0.467064
0.27	0.519615	0.474345
0.28	0.52915	0.481409
0.29	0.538516	0.488267
0.3	0.547723	0.494927
0.31	0.556776	0.5014
0.32	0.565685	0.507693
0.33	0.574456	0.513814
0.34	0.583095	0.51977
0.35	0.591608	0.525568
0.36	0.6	0.531214
0.37	0.608276	0.536714
0.38	0.616441	0.542074
0.39	0.6245	0.547298
0.4	0.632456	0.552391
0.41	0.640312	0.557358
0.42	0.648074	0.562204
0.43	0.655744	0.566932
0.44	0.663325	0.571546
0.45	0.67082	0.57605
0.46	0.678233	0.580447
0.47	0.685565	0.584741
0.48	0.69282	0.588935
0.49	0.7	0.593032
0.5	0.707107	0.597034
0.51	0.714143	0.600945
0.52	0.72111	0.604767
0.53	0.728011	0.608503
0.54	0.734847	0.612155
0.55	0.74162	0.615725
0.56	0.748331	0.619216
0.57	0.754983	0.622629
0.58	0.761577	0.625967
0.59	0.768115	0.629232
0.6	0.774597	0.632426
0.61	0.781025	0.63555
0.62	0.787401	0.638606
0.63	0.793725	0.641597
0.64	0.8	0.644523
0.65	0.806226	0.647386
0.66	0.812404	0.650189
0.67	0.818535	0.652931
0.68	0.824621	0.655615
0.69	0.830662	0.658243
0.7	0.83666	0.660815
0.71	0.842615	0.663332
0.72	0.848528	0.665797
0.73	0.8544	0.66821
0.74	0.860233	0.670573
0.75	0.866025	0.672886
0.76	0.87178	0.675151
0.77	0.877496	0.677369
0.78	0.883176	0.679541
0.79	0.888819	0.681668
0.8	0.894427	0.683751
0.81	0.9	0.685791
0.82	0.905539	0.687789
0.83	0.911043	0.689746
0.84	0.916515	0.691663
0.85	0.921954	0.693541
0.86	0.927362	0.69538
0.87	0.932738	0.697181
0.88	0.938083	0.698946
0.89	0.943398	0.700674
0.9	0.948683	0.702368
0.91	0.953939	0.704027
0.92	0.959166	0.705652
0.93	0.964365	0.707244
0.94	0.969536	0.708804
0.95	0.974679	0.710332
0.96	0.979796	0.71183
0.97	0.984886	0.713297
0.98	0.989949	0.714734
0.99	0.994987	0.716142
1	1	0.717522
1.01	1.00499	0.718874
1.02	1.00995	0.720199
1.03	1.01489	0.721497
1.04	1.0198	0.722769
1.05	1.0247	0.724016
1.06	1.02956	0.725237
1.07	1.03441	0.726434
1.08	1.03923	0.727607
1.09	1.04403	0.728756
1.1	1.04881	0.729883
1.11	1.05357	0.730986
1.12	1.0583	0.732068
1.13	1.06301	0.733128
1.14	1.06771	0.734166
1.15	1.07238	0.735184
1.16	1.07703	0.736182
1.17	1.08167	0.73716
1.18	1.08628	0.738118
1.19	1.09087	0.739057
1.2	1.09545	0.739977
1.21	1.1	0.740879
1.22	1.10454	0.741762
1.23	1.10905	0.742629
1.24	1.11355	0.743477
1.25	1.11803	0.744309
1.26	1.1225	0.745125
1.27	1.12694	0.745924
1.28	1.13137	0.746707
1.29	1.13578	0.747475
1.3	1.14018	0.748227
1.31	1.14455	0.748964
1.32	1.14891	0.749687
1.33	1.15326	0.750395
1.34	1.15758	0.75109
1.35	1.1619	0.75177
1.36	1.16619	0.752437
1.37	1.17047	0.753091
1.38	1.17473	0.753731
1.39	1.17898	0.754359
1.4	1.18322	0.754974
1.41	1.18743	0.755578
1.42	1.19164	0.756169
1.43	1.19583	0.756748
1.44	1.2	0.757316
1.45	1.20416	0.757873
1.46	1.2083	0.758418
1.47	1.21244	0.758953
1.48	1.21655	0.759477
1.49	1.22066	0.759991
1.5	1.22474	0.760494
1.51	1.22882	0.760988
1.52	1.23288	0.761472
1.53	1.23693	0.761946
1.54	1.24097	0.76241
1.55	1.24499	0.762866
1.56	1.249	0.763312
1.57	1.253	0.76375
1.58	1.25698	0.764179
1.59	1.26095	0.764599
1.6	1.26491	0.765011
1.61	1.26886	0.765415
1.62	1.27279	0.765811
1.63	1.27671	0.766199
1.64	1.28062	0.76658
1.65	1.28452	0.766952
1.66	1.28841	0.767318
1.67	1.29228	0.767676
1.68	1.29615	0.768027
1.69	1.3	0.768371
1.7	1.30384	0.768708
1.71	1.30767	0.769039
1.72	1.31149	0.769363
1.73	1.31529	0.769681
1.74	1.31909	0.769992
1.75	1.32288	0.770297
1.76	1.32665	0.770596
1.77	1.33041	0.770889
1.78	1.33417	0.771177
1.79	1.33791	0.771459
1.8	1.34164	0.771735
1.81	1.34536	0.772005
1.82	1.34907	0.77227
1.83	1.35277	0.77253
1.84	1.35647	0.772785
1.85	1.36015	0.773035
1.86	1.36382	0.77328
1.87	1.36748	0.77352
1.88	1.37113	0.773755
1.89	1.37477	0.773986
1.9	1.3784	0.774212
1.91	1.38203	0.774433
1.92	1.38564	0.774651
1.93	1.38924	0.774863
1.94	1.39284	0.775072
1.95	1.39642	0.775277
1.96	1.4	0.775477
1.97	1.40357	0.775673
1.98	1.40712	0.775866
1.99	1.41067	0.776055

## Sheet: Fig. S2b
s	Activity	LP
0	0	0
0.01	0.1	0.00202014
0.02	0.141421	0.00399869
0.03	0.173205	0.00593658
0.04	0.2	0.0078347
0.05	0.223607	0.00969392
0.06	0.244949	0.0115151
0.07	0.264575	0.013299
0.08	0.282843	0.0150466
0.09	0.3	0.0167585
0.1	0.316228	0.0184355
0.11	0.331662	0.0200785
0.12	0.34641	0.021688
0.13	0.360555	0.0232649
0.14	0.374166	0.0248098
0.15	0.387298	0.0263234
0.16	0.4	0.0278063
0.17	0.412311	0.0292593
0.18	0.424264	0.0306829
0.19	0.43589	0.0320778
0.2	0.447214	0.0334445
0.21	0.458258	0.0347837
0.22	0.469042	0.0360959
0.23	0.479583	0.0373817
0.24	0.489898	0.0386416
0.25	0.5	0.0398761
0.26	0.509902	0.0410859
0.27	0.519615	0.0422714
0.28	0.52915	0.0434331
0.29	0.538516	0.0445714
0.3	0.547723	0.045687
0.31	0.556776	0.0467802
0.32	0.565685	0.0478515
0.33	0.574456	0.0489013
0.34	0.583095	0.0499302
0.35	0.591608	0.0509384
0.36	0.6	0.0519265
0.37	0.608276	0.0528949
0.38	0.616441	0.0538439
0.39	0.6245	0.0547739
0.4	0.632456	0.0556854
0.41	0.640312	0.0565786
0.42	0.648074	0.0574541
0.43	0.655744	0.0583121
0.44	0.663325	0.0591529
0.45	0.67082	0.0599771
0.46	0.678233	0.0607847
0.47	0.685565	0.0615763
0.48	0.69282	0.0623521
0.49	0.7	0.0631125
0.5	0.707107	0.0638577
0.51	0.714143	0.0645881
0.52	0.72111	0.065304
0.53	0.728011	0.0660056
0.54	0.734847	0.0666932
0.55	0.74162	0.0673672
0.56	0.748331	0.0680278
0.57	0.754983	0.0686752
0.58	0.761577	0.0693098
0.59	0.768115	0.0699317
0.6	0.774597	0.0705413
0.61	0.781025	0.0711388
0.62	0.787401	0.0717244
0.63	0.793725	0.0722983
0.64	0.8	0.0728609
0.65	0.806226	0.0734123
0.66	0.812404	0.0739527
0.67	0.818535	0.0744824
0.68	0.824621	0.0750016
0.69	0.830662	0.0755105
0.7	0.83666	0.0760093
0.71	0.842615	0.0764981
0.72	0.848528	0.0769773
0.73	0.8544	0.077447
0.74	0.860233	0.0779073
0.75	0.866025	0.0783585
0.76	0.87178	0.0788008
0.77	0.877496	0.0792343
0.78	0.883176	0.0796592
0.79	0.888819	0.0800756
0.8	0.894427	0.0804838
0.81	0.9	0.0808839
0.82	0.905539	0.0812761
0.83	0.911043	0.0816605
0.84	0.916515	0.0820372
0.85	0.921954	0.0824065
0.86	0.927362	0.0827685
0.87	0.932738	0.0831233
0.88	0.938083	0.0834711
0.89	0.943398	0.0838119
0.9	0.948683	0.0841461
0.91	0.953939	0.0844735
0.92	0.959166	0.0847945
0.93	0.964365	0.0851092
0.94	0.969536	0.0854176
0.95	0.974679	0.0857199
0.96	0.979796	0.0860162
0.97	0.984886	0.0863066
0.98	0.989949	0.0865913
0.99	0.994987	0.0868703
1	1	0.0871438
1.01	1.00499	0.0874119
1.02	1.00995	0.0876746
1.03	1.01489	0.0879322
1.04	1.0198	0.0881846
1.05	1.0247	0.0884321
1.06	1.02956	0.0886746
1.07	1.03441	0.0889124
1.08	1.03923	0.0891454
1.09	1.04403	0.0893738
1.1	1.04881	0.0895977
1.11	1.05357	0.0898172
1.12	1.0583	0.0900323
1.13	1.06301	0.0902432
1.14	1.06771	0.0904498
1.15	1.07238	0.0906524
1.16	1.07703	0.090851
1.17	1.08167	0.0910456
1.18	1.08628	0.0912364
1.19	1.09087	0.0914234
1.2	1.09545	0.0916067
1.21	1.1	0.0917863
1.22	1.10454	0.0919624
1.23	1.10905	0.092135
1.24	1.11355	0.0923042
1.25	1.11803	0.0924701
1.26	1.1225	0.0926327
1.27	1.12694	0.092792
1.28	1.13137	0.0929482
1.29	1.13578	0.0931013
1.3	1.14018	0.0932513
1.31	1.14455	0.0933984
1.32	1.14891	0.0935426
1.33	1.15326	0.0936839
1.34	1.15758	0.0938224
1.35	1.1619	0.0939582
1.36	1.16619	0.0940913
1.37	1.17047	0.0942217
1.38	1.17473	0.0943496
1.39	1.17898	0.094475
1.4	1.18322	0.0945978
1.41	1.18743	0.0947182
1.42	1.19164	0.0948363
1.43	1.19583	0.094952
1.44	1.2	0.0950654
1.45	1.20416	0.0951765
1.46	1.2083	0.0952855
1.47	1.21244	0.0953923
1.48	1.21655	0.095497
1.49	1.22066	0.0955996
1.5	1.22474	0.0957002
1.51	1.22882	0.0957988
1.52	1.23288	0.0958954
1.53	1.23693	0.0959901
1.54	1.24097	0.096083
1.55	1.24499	0.096174
1.56	1.249	0.0962632
1.57	1.253	0.0963506
1.58	1.25698	0.0964363
1.59	1.26095	0.0965203
1.6	1.26491	0.0966027
1.61	1.26886	0.0966834
1.62	1.27279	0.0967625
1.63	1.27671	0.0968401
1.64	1.28062	0.0969161
1.65	1.28452	0.0969906
1.66	1.28841	0.0970636
1.67	1.29228	0.0971352
1.68	1.29615	0.0972054
1.69	1.3	0.0972742
1.7	1.30384	0.0973416
1.71	1.30767	0.0974077
1.72	1.31149	0.0974725
1.73	1.31529	0.097536
1.74	1.31909	0.0975982
1.75	1.32288	0.0976592
1.76	1.32665	0.097719
1.77	1.33041	0.0977776
1.78	1.33417	0.0978351
1.79	1.33791	0.0978914
1.8	1.34164	0.0979466
1.81	1.34536	0.0980007
1.82	1.34907	0.0980537
1.83	1.35277	0.0981057
1.84	1.35647	0.0981567
1.85	1.36015	0.0982066
1.86	1.36382	0.0982556
1.87	1.36748	0.0983035
1.88	1.37113	0.0983506
1.89	1.37477	0.0983967
1.9	1.3784	0.0984419
1.91	1.38203	0.0984862
1.92	1.38564	0.0985296
1.93	1.38924	0.0985722
1.94	1.39284	0.0986139
1.95	1.39642	0.0986548
1.96	1.4	0.0986948
1.97	1.40357	0.0987341
1.98	1.40712	0.0987726
1.99	1.41067	0.0988104

## Sheet: Fig. S2c
s	Activity	LD
0	0	0
0.05	0.024965	0.0249974
0.1	0.0499333	0.0499791
0.15	0.0749029	0.0749295
0.2	0.0998727	0.0998327
0.25	0.124842	0.124673
0.3	0.149811	0.149433
0.35	0.17478	0.174097
0.4	0.19975	0.198648
0.45	0.224719	0.223068
0.5	0.249689	0.247338
0.55	0.274658	0.271441
0.6	0.299627	0.295356
0.65	0.324596	0.319064
0.7	0.349566	0.342542
0.75	0.374535	0.365769
0.8	0.399504	0.388721
0.85	0.424474	0.411375
0.9	0.449443	0.433703
0.95	0.474412	0.45568
1	0.499382	0.477278
1.05	0.524351	0.498465
1.1	0.54932	0.519211
1.15	0.57429	0.539483
1.2	0.599259	0.559247
1.25	0.624229	0.578466
1.3	0.649198	0.597103
1.35	0.674167	0.615118
1.4	0.699137	0.632472
1.45	0.724106	0.649121
1.5	0.749075	0.665022
1.55	0.774045	0.680132
1.6	0.799014	0.694406
1.65	0.823983	0.707798
1.7	0.848953	0.720264
1.75	0.873922	0.731759
1.8	0.898891	0.74224
1.85	0.923861	0.751666
1.9	0.94883	0.759998
1.95	0.973799	0.767199
2	0.998769	0.773238
2.05	1.02374	0.778086
2.1	1.04871	0.78172
2.15	1.07368	0.784123
2.2	1.09865	0.785283
2.25	1.12362	0.785194
2.3	1.14858	0.783857
2.35	1.17355	0.781278
2.4	1.19852	0.777469
2.45	1.22349	0.77245
2.5	1.24846	0.766244
2.55	1.27343	0.75888
2.6	1.2984	0.75039
2.65	1.32337	0.740812
2.7	1.34834	0.730184
2.75	1.37331	0.718548
2.8	1.39828	0.705947
2.85	1.42325	0.692427
2.9	1.44822	0.678031
2.95	1.47319	0.662806
3	1.49816	0.646795
3.05	1.52312	0.630043
3.1	1.54809	0.612593
3.15	1.57306	0.594487
3.2	1.59803	0.575765
3.25	1.623	0.556466
3.3	1.64797	0.536628
3.35	1.67294	0.516286
3.4	1.69791	0.495475
3.45	1.72288	0.474228
3.5	1.74785	0.452575
3.55	1.77282	0.430546
3.6	1.79779	0.408169
3.65	1.82276	0.385472
3.7	1.84773	0.362479
3.75	1.8727	0.339215
3.8	1.89766	0.315703
3.85	1.92263	0.291964
3.9	1.9476	0.268021
3.95	1.97257	0.243893
4	1.99754	0.2196
4.05	2.02251	0.195161
4.1	2.04748	0.170593
4.15	2.07245	0.145914
4.2	2.09742	0.121141
4.25	2.12239	0.0962915
4.3	2.14736	0.0713806
4.35	2.17233	0.0464248
4.4	2.1973	0.0214398
4.45	2.22227	0.00355852
4.5	2.24723	0.0285546
4.55	2.2722	0.0535329
4.6	2.29717	0.0784776
4.65	2.32214	0.103373
4.7	2.34711	0.128202
4.75	2.37208	0.15295
4.8	2.39705	0.177599
4.85	2.42202	0.202132
4.9	2.44699	0.226532
4.95	2.47196	0.25078
5	2.49693	0.274857
5.05	2.5219	0.298744
5.1	2.54687	0.32242
5.15	2.57184	0.345864
5.2	2.59681	0.369053
5.25	2.62177	0.391965
5.3	2.64674	0.414573
5.35	2.67171	0.436854
5.4	2.69668	0.458779
5.45	2.72165	0.480319
5.5	2.74662	0.501446
5.55	2.77159	0.522126
5.6	2.79656	0.542328
5.65	2.82153	0.562017
5.7	2.8465	0.581155
5.75	2.87147	0.599706
5.8	2.89644	0.61763
5.85	2.92141	0.634885
5.9	2.94638	0.651431
5.95	2.97134	0.667222
6	2.99631	0.682216
6.05	3.02128	0.696367
6.1	3.04625	0.70963
6.15	3.07122	0.72196
6.2	3.09619	0.733314
6.25	3.12116	0.743647
6.3	3.14613	0.75292
6.35	3.1711	0.761093
6.4	3.19607	0.76813
6.45	3.22104	0.774001
6.5	3.24601	0.778678
6.55	3.27098	0.782138
6.6	3.29595	0.784364
6.65	3.32091	0.785347
6.7	3.34588	0.78508
6.75	3.37085	0.783565
6.8	3.39582	0.78081
6.85	3.42079	0.776828
6.9	3.44576	0.771639
6.95	3.47073	0.765266
7	3.4957	0.75774
7.05	3.52067	0.749093
7.1	3.54564	0.739362
7.15	3.57061	0.728588
7.2	3.59558	0.716812
7.25	3.62055	0.704078
7.3	3.64552	0.69043
7.35	3.67048	0.675914
7.4	3.69545	0.660574
7.45	3.72042	0.644455
7.5	3.74539	0.627601
7.55	3.77036	0.610055
7.6	3.79533	0.591859
7.65	3.8203	0.573052
7.7	3.84527	0.553674
7.75	3.87024	0.533762
7.8	3.89521	0.513352
7.85	3.92018	0.492477
7.9	3.94515	0.47117
7.95	3.97012	0.449461
8	3.99509	0.427381
8.05	4.02005	0.404958
8.1	4.04502	0.382216
8.15	4.06999	0.359183
8.2	4.09496	0.335883
8.25	4.11993	0.312337
8.3	4.1449	0.288568
8.35	4.16987	0.264598
8.4	4.19484	0.240445
8.45	4.21981	0.21613
8.5	4.24478	0.191671
8.55	4.26975	0.167087
8.6	4.29472	0.142393
8.65	4.31969	0.117609
8.7	4.34465	0.092749
8.75	4.36962	0.0678307
8.8	4.39459	0.0428698
8.85	4.41956	0.017882
8.9	4.44453	0.007117
8.95	4.4695	0.0321115
9	4.49447	0.057086
9.05	4.51944	0.0820246
9.1	4.54441	0.106911
9.15	4.56938	0.13173
9.2	4.59435	0.156465
9.25	4.61932	0.181099
9.3	4.64429	0.205614
9.35	4.66925	0.229993
9.4	4.69422	0.254218
9.45	4.71919	0.278269
9.5	4.74416	0.302127
9.55	4.76913	0.325772
9.6	4.7941	0.349181
9.65	4.81907	0.372332
9.7	4.84404	0.395202
9.75	4.86901	0.417765
9.8	4.89398	0.439997
9.85	4.91895	0.461869
9.9	4.94392	0.483352
9.95	4.96889	0.504417
10	4.99385	0.525032

## Sheet: Fig. S2d
s	Activity	LD
0	0	0
0.05	0.0248067	0.0243826
0.1	0.049313	0.04756
0.15	0.0735115	0.0695737
0.2	0.097407	0.0904626
0.25	0.121002	0.110263
0.3	0.144299	0.129011
0.35	0.1673	0.146738
0.4	0.190005	0.163477
0.45	0.212418	0.179259
0.5	0.234539	0.194115
0.55	0.256372	0.208073
0.6	0.277916	0.221164
0.65	0.299174	0.233417
0.7	0.320148	0.244861
0.75	0.340838	0.255523
0.8	0.361248	0.265433
0.85	0.381379	0.274618
0.9	0.401232	0.283108
0.95	0.420811	0.290931
1	0.440117	0.298114
1.05	0.459153	0.304685
1.1	0.477921	0.310673
1.15	0.496424	0.316105
1.2	0.514663	0.321008
1.25	0.532644	0.32541
1.3	0.550367	0.329337
1.35	0.567837	0.332816
1.4	0.585056	0.335872
1.45	0.602027	0.338532
1.5	0.618755	0.34082
1.55	0.635241	0.342761
1.6	0.651491	0.344378
1.65	0.667508	0.345695
1.7	0.683295	0.346734
1.75	0.698856	0.347517
1.8	0.714195	0.348065
1.85	0.729315	0.348399
1.9	0.744222	0.348537
1.95	0.758918	0.348499
2	0.773409	0.348303
2.05	0.787697	0.347965
2.1	0.801787	0.347502
2.15	0.815683	0.346929
2.2	0.82939	0.346261
2.25	0.84291	0.345511
2.3	0.85625	0.344692
2.35	0.869412	0.343816
2.4	0.8824	0.342895
2.45	0.895219	0.341938
2.5	0.907873	0.340956
2.55	0.920365	0.339956
2.6	0.9327	0.338948
2.65	0.944881	0.337938
2.7	0.956913	0.336933
2.75	0.968799	0.335939
2.8	0.980543	0.334961
2.85	0.992148	0.334004
2.9	1.00362	0.333072
2.95	1.01496	0.332168
3	1.02617	0.331295
3.05	1.03725	0.330456
3.1	1.04822	0.329653
3.15	1.05907	0.328887
3.2	1.0698	0.328159
3.25	1.08042	0.32747
3.3	1.09093	0.326821
3.35	1.10134	0.326211
3.4	1.11164	0.325641
3.45	1.12185	0.325109
3.5	1.13195	0.324616
3.55	1.14196	0.32416
3.6	1.15188	0.32374
3.65	1.16171	0.323356
3.7	1.17144	0.323006
3.75	1.1811	0.322688
3.8	1.19067	0.322401
3.85	1.20016	0.322144
3.9	1.20957	0.321915
3.95	1.2189	0.321712
4	1.22816	0.321534
4.05	1.23734	0.321379
4.1	1.24645	0.321246
4.15	1.25549	0.321134
4.2	1.26447	0.321039
4.25	1.27337	0.320962
4.3	1.28221	0.3209
4.35	1.29099	0.320853
4.4	1.2997	0.320819
4.45	1.30835	0.320796
4.5	1.31694	0.320784
4.55	1.32548	0.320781
4.6	1.33395	0.320786
4.65	1.34237	0.320798
4.7	1.35074	0.320816
4.75	1.35905	0.32084
4.8	1.3673	0.320869
4.85	1.37551	0.320901
4.9	1.38366	0.320936
4.95	1.39176	0.320973
5	1.39982	0.321013
5.05	1.40782	0.321054
5.1	1.41578	0.321095
5.15	1.42369	0.321137
5.2	1.43156	0.321179
5.25	1.43938	0.321221
5.3	1.44715	0.321262
5.35	1.45488	0.321302
5.4	1.46257	0.321341
5.45	1.47022	0.321379
5.5	1.47782	0.321415
5.55	1.48538	0.32145
5.6	1.4929	0.321483
5.65	1.50039	0.321515
5.7	1.50783	0.321545
5.75	1.51523	0.321573
5.8	1.5226	0.321599
5.85	1.52993	0.321623
5.9	1.53722	0.321646
5.95	1.54448	0.321667
6	1.5517	0.321686
6.05	1.55888	0.321704
6.1	1.56603	0.32172
6.15	1.57314	0.321734
6.2	1.58022	0.321747
6.25	1.58727	0.321759
6.3	1.59428	0.321769
6.35	1.60126	0.321778
6.4	1.60821	0.321786
6.45	1.61512	0.321792
6.5	1.62201	0.321798
6.55	1.62886	0.321802
6.6	1.63568	0.321806
6.65	1.64248	0.321809
6.7	1.64924	0.321811
6.75	1.65597	0.321813
6.8	1.66268	0.321813
6.85	1.66935	0.321814
6.9	1.676	0.321813
6.95	1.68261	0.321813
7	1.6892	0.321812
7.05	1.69577	0.321811
7.1	1.7023	0.321809
7.15	1.70881	0.321807
7.2	1.71529	0.321805
7.25	1.72175	0.321803
7.3	1.72818	0.3218
7.35	1.73458	0.321798
7.4	1.74096	0.321795
7.45	1.74732	0.321793
7.5	1.75364	0.32179
7.55	1.75995	0.321788
7.6	1.76623	0.321785
7.65	1.77249	0.321783
7.7	1.77872	0.32178
7.75	1.78493	0.321778
7.8	1.79112	0.321775
7.85	1.79728	0.321773
7.9	1.80342	0.321771
7.95	1.80954	0.321769
8	1.81563	0.321767
8.05	1.82171	0.321765
8.1	1.82776	0.321763
8.15	1.83379	0.321762
8.2	1.8398	0.32176
8.25	1.84579	0.321759
8.3	1.85176	0.321757
8.35	1.8577	0.321756
8.4	1.86363	0.321755
8.45	1.86954	0.321754
8.5	1.87542	0.321753
8.55	1.88129	0.321752
8.6	1.88714	0.321752
8.65	1.89296	0.321751
8.7	1.89877	0.32175
8.75	1.90456	0.32175
8.8	1.91033	0.321749
8.85	1.91608	0.321749
8.9	1.92182	0.321749
8.95	1.92753	0.321748
9	1.93323	0.321748
9.05	1.93891	0.321748
9.1	1.94457	0.321748
9.15	1.95021	0.321748
9.2	1.95584	0.321747
9.25	1.96144	0.321747
9.3	1.96703	0.321747
9.35	1.97261	0.321747
9.4	1.97816	0.321747
9.45	1.9837	0.321748
9.5	1.98923	0.321748
9.55	1.99474	0.321748
9.6	2.00023	0.321748
9.65	2.0057	0.321748
9.7	2.01116	0.321748
9.75	2.0166	0.321748
9.8	2.02203	0.321748
9.85	2.02744	0.321748
9.9	2.03284	0.321749
9.95	2.03822	0.321749
10	2.04358	0.321749

## Sheet: Fig. S3a
X	Y
0.28808	13.9709
0.499753	4.55718
0.364653	20.8502
0.587273	3.96977
0.29748	13.5357
0.39203	6.4728
0.742394	1.77544
0.431441	6.71048
0.513628	7.10743
0.370709	8.66458
0.349741	7.73507
0.309145	24.6783
0.336918	9.77804
0.495496	4.38941
0.615775	3.65619
0.522436	5.67523
0.268282	15.2633
0.518183	4.44876
0.290188	19.3096
0.523036	3.7356
0.417738	7.25065
0.348783	7.90586
0.456062	4.72625
0.219643	22.3264
0.421627	10.8842
0.347223	8.21812
0.634056	2.61967
0.407362	7.26343
0.444159	5.42435
0.294759	13.5403
0.490612	6.68825
0.844408	1.60131
0.303121	10.8239
0.876435	1.57727
0.55683	4.53172
0.856314	2.25229
0.794713	2.05366
0.886521	1.66592
0.460184	4.33977
0.834564	1.63756
0.331985	11.7387
0.470237	5.02621
0.758111	2.0954
0.514676	4.0353
0.628466	3.56367
0.639197	4.30716
0.574747	3.16904
0.763947	2.83016
0.439921	6.46613
0.274728	15.6055
0.502417	4.68612
0.683308	3.16078
0.550258	4.63884
0.787616	2.69592
0.541005	4.78003
0.615883	3.93239
0.785194	2.10156
0.79524	1.52991
0.311963	13.9987
0.669484	2.21177
0.594462	3.00735
0.794466	1.71841
0.509212	4.05097
0.977628	1.16754
0.858523	1.74569
0.643846	3.05949
0.801698	1.9146
0.90532	1.66718
0.407698	10.0093
0.368981	8.03948
0.688453	7.61452
0.76479	2.21765
0.625622	3.22598
0.519738	5.23532
0.4144	6.68204
0.519119	4.31573
0.822981	1.76606
0.663942	2.67227
0.681956	2.31095
0.741817	2.57643
0.658093	2.09134
0.450206	5.35568
0.416175	5.65056
0.583811	4.00609
0.942632	1.24924
0.580521	2.57462
0.642418	4.05494
0.700284	2.63511
0.768712	2.2023
0.314634	43.0541
0.494051	6.57502
0.249216	18.2988
0.377834	7.70175
0.780185	2.50653
0.410888	8.36292
0.825679	2.6152
0.633234	3.38839
0.547041	5.21895
0.402032	6.31969
0.711729	1.95821
0.563355	5.27748
0.383775	8.18566
0.938207	1.52282
0.624291	2.67502
0.835842	1.6694
0.772836	2.09129
0.39767	6.16996
0.424287	5.22891
0.422214	8.5972
0.754773	2.80306
0.679732	2.5091
0.430118	6.18164
0.540552	5.25489
0.75884	2.75273
0.832642	2.46474
0.839364	1.85011
0.711804	2.49189
0.652456	2.81872
0.826954	1.84353
0.668803	2.94105
0.819448	1.95712
0.475478	6.21362
0.965757	1.63051
0.383619	11.9055
0.841273	1.75549
0.627716	2.64704
0.697978	2.64766
0.701638	2.58378
0.37325	8.1521
0.759373	2.41109
0.557496	3.59393
0.657081	3.28743
0.218128	21.4305
0.624092	3.27287
0.473143	5.60228
0.647839	3.23312
0.784542	1.94231
0.707764	1.98231
0.997179	1.57368
0.299106	16.1103
0.507585	7.31381
1.04389	1.22438
0.423684	7.3136
0.821115	1.76998
0.143108	48.049
0.357137	8.20902
0.698249	4.33933
0.528097	5.26237
0.561709	4.00578
0.395092	11.2831
0.932845	1.74972
0.781367	2.79335
0.681959	2.49057
1.01382	1.23988
0.649781	2.99575
1.03131	1.15119
0.546806	4.06813
0.643704	3.51101
0.988905	1.34092
0.350202	8.39773
0.71737	2.60148
0.605304	3.82019
0.440007	7.83216
0.688202	2.6583
0.423894	8.41518
0.566138	5.55032
0.37498	7.38328
0.504791	5.34978
0.732329	2.37264
0.474352	5.27523
0.616573	4.61179
0.86403	1.53253
0.618284	3.29746
0.838359	1.52358
1.08197	1.20235
0.606267	3.16581
0.826796	1.93129
0.581106	4.3971
1.09351	1.02014
0.571127	3.28231
0.474963	4.98543
0.364188	9.15247
0.558948	4.19118
0.371094	9.18008
0.475434	5.59603
0.726866	2.32092
0.465129	5.99039
0.697047	2.37073
0.781513	1.85726
0.964293	1.82926
0.621585	3.02696
0.206444	26.8606
0.635686	3.2954
0.37859	7.04814
0.515392	11.7545
0.47719	6.09164
0.386061	13.3666
0.711513	2.3192
0.802984	2.77078
0.910981	2.25313
0.188885	30.2924
0.901379	1.88357
0.732786	3.61457
0.541704	4.17754
0.25623	24.3679
0.883466	3.1114
0.416518	11.1824
0.667642	3.15235
0.579341	3.35006
0.583259	3.24507
0.835553	2.90539
1.10792	1.07565
0.460282	9.35
0.93112	1.41637
0.489919	6.62541
0.457417	6.04285
0.46628	4.78321
0.553483	3.28495
0.788526	2.02614
0.844649	2.04961
0.998979	1.44145
0.616371	3.3232
0.286022	11.9189
1.01975	1.26059
1.35719	0.629623
0.926965	1.47262
0.330906	18.0786
0.398599	17.2684
0.47806	4.51656
0.50263	6.80641
0.497032	4.49161
0.533192	4.66124
0.900124	1.73471
0.787662	1.68299
0.422778	6.87563
0.413964	5.25556
0.784982	2.37718
0.872206	1.9283
0.545411	4.50548
0.218577	20.4626
0.643035	3.96697
0.91353	1.43481
0.697029	3.23609
0.431417	9.85001
0.618262	2.54157
0.683864	2.6414
0.607286	2.83968
0.581555	4.2638
0.865939	2.54893
0.544962	4.66449
0.918436	1.48802
0.322386	15.0251
0.652352	2.35151
0.77571	2.3143
1.00289	1.2897
0.709858	2.62909
0.703084	2.04493
0.813844	1.95747
0.964387	2.00421
0.590157	3.48222
0.298488	14.7336
0.504782	5.35361
0.985599	1.22029
0.66877	3.07761
0.426733	5.54675
0.660349	3.08918
0.658182	2.37808
0.394449	9.03766
0.913623	1.24792
0.517889	4.05227
1.03771	1.84555
0.722692	2.15155
0.882116	1.8515
0.903185	1.44799
0.907683	1.32834
0.383616	10.1698
0.3831	7.45305
0.831025	1.72849
0.792566	2.36116
0.664341	2.11704
0.606019	3.13713
0.795956	2.04042
0.79775	1.15795
0.422747	6.59668
0.326663	9.4239
0.42935	4.95953
0.766914	1.87452
0.346574	9.37497
0.68908	2.62932
0.462097	6.97717
0.516988	4.86929
0.676722	3.04361
0.868885	1.41546
0.791905	1.83378
0.823642	4.44258
0.630221	3.02733
0.36086	7.67509
0.521938	4.15349
0.800056	2.11203
0.718681	2.24476
0.561153	4.30929
0.354896	7.94837
0.794195	3.78699
0.403775	6.61666
1.24472	1.08203
0.97979	1.25189
0.660152	2.15158
0.391038	8.35172
0.886529	1.97299
0.501956	7.1912
0.231701	22.4503
0.748378	2.10431
0.49888	7.84011
0.5424	5.18302
0.793982	1.9246
0.527888	3.69
1.13406	0.933455
0.605365	3.16605
0.881853	1.93117
0.80318	2.05271
0.411538	6.3022
0.690281	3.0925
0.477881	5.3557
0.560184	4.27926
0.795597	1.60976
0.341446	12.2328
0.758798	2.39819
0.457644	6.49857
1.07209	1.30324
0.386726	11.2964
0.377776	7.79829
0.35008	22.014
1.12786	1.0183
0.414454	6.64077
0.492143	6.74971
0.584794	3.13696
0.924265	1.78218
0.881047	1.57396
0.529586	6.15992
0.456976	5.76829
0.614235	2.65573
0.650018	2.4503
0.404572	11.2892
0.800476	1.67557
0.631443	3.01753
0.725412	2.90216
0.682338	2.39514
0.701202	2.63244
0.855339	1.65195
0.309204	12.0331
0.787611	2.58034
0.747812	1.91533
0.388618	11.9976
0.408771	9.0829
0.163432	38.8408
0.627603	3.91365
0.668645	2.28335
0.405185	9.10029
0.903533	1.99867
0.57514	3.03085
0.773047	2.36683
0.426891	7.26265
0.73056	2.16512
0.738666	2.02974
1.04029	1.07313
0.783331	1.72127
0.40552	7.80431
0.679795	2.16521
0.287047	14.9965
0.906811	1.21075
0.65939	4.23948
0.305916	10.7774
0.352477	11.9727
1.10499	0.930863
0.685944	2.71151
0.874573	1.3416
0.597002	3.36701
0.600475	5.30883
0.736512	2.25605
0.525091	4.76528
0.898624	1.21269
0.583048	3.08229
0.500411	4.73224
0.285987	11.6559
0.5715	4.39039
0.476799	5.24738
0.344709	9.17751
0.291578	18.4185
0.532824	4.47622
1.18476	0.944369
0.88681	1.46561
0.576297	4.05156
0.503703	3.85802
0.940183	2.19652
0.487632	5.69865
0.579635	5.10537
0.315278	38.3686
0.851852	3.10535
0.329138	11.9619
0.318253	12.3874
0.982233	1.18845
0.319635	10.8651
0.8211	2.03647
0.763841	1.67497
0.572497	2.68558
0.534965	4.1716
0.611712	2.4833
0.326458	10.6555
0.562208	4.9131
0.558008	3.89265
0.38649	11.9957
0.859809	1.78188
0.826756	1.47476
0.606411	2.51578
0.648524	2.82831
0.182263	31.3012
0.384947	7.38387
0.908281	1.47391
0.947849	2.07249
0.513118	8.27507
0.365149	10.4773
0.36576	7.06522
0.504488	6.08216
0.533944	3.9419
0.744575	2.64104
0.280148	22.0478
0.265008	26.3665
0.577897	2.8358
0.907772	1.54125
0.531548	6.07009
0.669978	1.96599
0.62924	2.95483
0.341496	11.3299
0.266515	16.8829
0.961234	1.32756
0.430494	9.49634
0.382875	7.6254
0.806147	2.12531
0.472381	5.20626
0.471456	5.25276
0.892362	2.48091
0.624426	3.41086
0.789165	2.25563
0.383766	7.41333
0.498156	6.70743
0.466337	5.66579
0.346037	10.1565
0.537431	3.45563
0.68383	4.08094
0.923104	2.51396
0.738715	2.5616
0.322146	11.9704
0.847436	1.76969
0.707963	2.7725
0.59919	2.36304
0.897905	1.82361
0.394303	27.3321
1.00475	1.24022
0.506601	4.57819
0.865369	2.11733
0.444231	7.29814
0.877012	1.97825
0.372925	7.45281
0.57125	4.56411
0.668009	2.36494
0.552669	3.45199
0.726383	1.85016
0.720344	3.13282
0.823736	1.86982
0.639851	3.1133
0.53296	6.31215
0.736567	2.34834
0.676635	2.5737
0.605033	3.57405
0.655357	3.06125
0.386317	7.58671
0.320228	24.5996
0.578809	3.09729
0.613625	3.37019
0.711714	3.13878
0.768693	2.61485
0.487843	4.34156
1.17006	0.815197
0.476337	6.24106
0.473248	9.06734
0.64102	3.16537
0.577509	4.40827
0.143072	46.7922
0.639715	4.70874
0.477397	5.39223
0.812127	1.94539
0.295265	12.7506
0.870688	1.60262
0.867383	1.93465
0.772979	1.98867
0.582913	2.47901
0.980345	1.49409
0.753363	2.6467
0.410493	6.99264

## Sheet: Fig. S3b
X	Y
0.25108	4.55718
0.344433	3.96977
0.152332	6.4728
0.551673	1.77544
0.188844	6.71048
0.260464	7.10743
0.137287	8.66458
0.115206	7.73507
0.119686	9.77804
0.255857	4.38941
0.378589	3.65619
0.274585	5.67523
0.252247	4.44876
0.270061	3.7356
0.173182	7.25065
0.122573	7.90586
0.199498	4.72625
0.120863	8.21812
0.422807	2.61967
0.168242	7.26343
0.187628	5.42435
0.222008	6.68825
0.721247	1.60131
0.640469	1.57727
0.320531	4.53172
0.726365	2.25229
0.61581	2.05366
0.739183	1.66592
0.198354	4.33977
0.654991	1.63756
0.220403	5.02621
0.579322	2.0954
0.277163	4.0353
0.373121	3.56367
0.412915	4.30716
0.330421	3.16904
0.588226	2.83016
0.1746	6.46613
0.234856	4.68612
0.428825	3.16078
0.296979	4.63884
0.615915	2.69592
0.293557	4.78003
0.366839	3.93239
0.617912	2.10156
0.629128	1.52991
0.417888	2.21177
0.355019	3.00735
0.633504	1.71841
0.256668	4.05097
0.898453	1.16754
0.723573	1.74569
0.418116	3.05949
0.656669	1.9146
0.816744	1.66718
0.13619	8.03948
0.429402	7.61452
0.573872	2.21765
0.384409	3.22598
0.27558	5.23532
0.169917	6.68204
0.263248	4.31573
0.627308	1.76606
0.479369	2.67227
0.456447	2.31095
0.533643	2.57643
0.415024	2.09134
0.200361	5.35568
0.171668	5.65056
0.329795	4.00609
0.936673	1.24924
0.279894	2.57462
0.38141	4.05494
0.484838	2.63511
0.57309	2.2023
0.242962	6.57502
0.142419	7.70175
0.600686	2.50653
0.168182	8.36292
0.678793	2.6152
0.380093	3.38839
0.291559	5.21895
0.161403	6.31969
0.528858	1.95821
0.326156	5.27748
0.145639	8.18566
0.852976	1.52282
0.368075	2.67502
0.672791	1.6694
0.547682	2.09129
0.145908	6.16996
0.177575	5.22891
0.178357	8.5972
0.573731	2.80306
0.453701	2.5091
0.190142	6.18164
0.290762	5.25489
0.518716	2.75273
0.693416	2.46474
0.714812	1.85011
0.503682	2.49189
0.412633	2.81872
0.66194	1.84353
0.468512	2.94105
0.590247	1.95712
0.224219	6.21362
0.892094	1.63051
0.710304	1.75549
0.395253	2.64704
0.461986	2.64766
0.498329	2.58378
0.138863	8.1521
0.556772	2.41109
0.308313	3.59393
0.413676	3.28743
0.382702	3.27287
0.2224	5.60228
0.414841	3.23312
0.635018	1.94231
0.493742	1.98231
0.934023	1.57368
0.244974	7.31381
0.988363	1.22438
0.180681	7.3136
0.673827	1.76998
0.127984	8.20902
0.468681	4.33933
0.278155	5.26237
0.316338	4.00578
0.809098	1.74972
0.596292	2.79335
0.449974	2.49057
1.02485	1.23988
0.391256	2.99575
1.03924	1.15119
0.294078	4.06813
0.415926	3.51101
0.972149	1.34092
0.121598	8.39773
0.510562	2.60148
0.361935	3.82019
0.185816	7.83216
0.453699	2.6583
0.173816	8.41518
0.319704	5.55032
0.138448	7.38328
0.259422	5.34978
0.511103	2.37264
0.217203	5.27523
0.374659	4.61179
0.723697	1.53253
0.373209	3.29746
0.694645	1.52358
1.16133	1.20235
0.35521	3.16581
0.678362	1.93129
0.344605	4.3971
1.18949	1.02014
0.320199	3.28231
0.225948	4.98543
0.130213	9.15247
0.317018	4.19118
0.135302	9.18008
0.231197	5.59603
0.517181	2.32092
0.219775	5.99039
0.499514	2.37073
0.611642	1.85726
0.877679	1.82926
0.387834	3.02696
0.404203	3.2954
0.140983	7.04814
0.228003	6.09164
0.505463	2.3192
0.619794	2.77078
0.713564	2.25313
0.803308	1.88357
0.520459	3.61457
0.28708	4.17754
0.813134	3.1114
0.445586	3.15235
0.318989	3.35006
0.343168	3.24507
0.657916	2.90539
1.19254	1.07565
0.212581	9.35
0.80453	1.41637
0.235496	6.62541
0.208693	6.04285
0.21546	4.78321
0.292683	3.28495
0.562271	2.02614
0.691727	2.04961
0.998121	1.44145
0.333159	3.3232
1.00306	1.26059
1.79335	0.629623
0.845359	1.47262
0.217089	4.51656
0.255098	6.80641
0.242916	4.49161
0.284751	4.66124
0.802782	1.73471
0.621528	1.68299
0.177364	6.87563
0.169576	5.25556
0.582238	2.37718
0.725345	1.9283
0.285292	4.50548
0.412238	3.96697
0.839374	1.43481
0.481757	3.23609
0.181137	9.85001
0.382245	2.54157
0.423974	2.6414
0.336064	2.83968
0.350055	4.2638
0.723078	2.54893
0.305929	4.66449
0.856122	1.48802
0.431039	2.35151
0.614434	2.3143
0.974594	1.2897
0.48859	2.62909
0.480361	2.04493
0.639711	1.95747
0.88738	2.00421
0.345213	3.48222
0.252985	5.35361
0.956365	1.22029
0.443784	3.07761
0.176679	5.54675
0.458277	3.08918
0.428148	2.37808
0.156153	9.03766
0.830366	1.24792
0.266146	4.05227
0.990981	1.84555
0.519546	2.15155
0.761482	1.8515
0.793368	1.44799
0.805108	1.32834
0.143068	7.45305
0.622425	1.72849
0.667427	2.36116
0.410588	2.11704
0.36324	3.13713
0.633028	2.04042
0.543833	1.15795
0.182024	6.59668
0.105822	9.4239
0.172111	4.95953
0.614255	1.87452
0.117068	9.37497
0.463243	2.62932
0.21416	6.97717
0.243455	4.86929
0.438919	3.04361
0.732307	1.41546
0.615207	1.83378
0.618464	4.44258
0.388911	3.02733
0.121697	7.67509
0.262198	4.15349
0.634037	2.11203
0.514504	2.24476
0.321521	4.30929
0.125882	7.94837
0.612967	3.78699
0.161877	6.61666
1.46302	1.08203
0.885221	1.25189
0.408715	2.15158
0.151094	8.35172
0.778069	1.97299
0.257283	7.1912
0.563608	2.10431
0.240104	7.84011
0.285824	5.18302
0.612156	1.9246
0.275969	3.69
1.28745	0.933455
0.366735	3.16605
0.745359	1.93117
0.65552	2.05271
0.170673	6.3022
0.445979	3.0925
0.223955	5.3557
0.31181	4.27926
0.609009	1.60976
0.573093	2.39819
0.210375	6.49857
1.19293	1.30324
0.143462	7.79829
1.23681	1.0183
0.157654	6.64077
0.2376	6.74971
0.342825	3.13696
0.841888	1.78218
0.759882	1.57396
0.267483	6.15992
0.209552	5.76829
0.350192	2.65573
0.424166	2.4503
0.63225	1.67557
0.399098	3.01753
0.513463	2.90216
0.452712	2.39514
0.488851	2.63244
0.711316	1.65195
0.54718	2.58034
0.532045	1.91533
0.159964	9.0829
0.388973	3.91365
0.450745	2.28335
0.155902	9.10029
0.852509	1.99867
0.327061	3.03085
0.523437	2.36683
0.18107	7.26265
0.527059	2.16512
0.536522	2.02974
1.06276	1.07313
0.570627	1.72127
0.164077	7.80431
0.460779	2.16521
0.802791	1.21075
0.423797	4.23948
1.19962	0.930863
0.470157	2.71151
0.738831	1.3416
0.384539	3.36701
0.3229	5.30883
0.519578	2.25605
0.272436	4.76528
0.817103	1.21269
0.327227	3.08229
0.251069	4.73224
0.317683	4.39039
0.228182	5.24738
0.124061	9.17751
0.267683	4.47622
1.34062	0.944369
0.730539	1.46561
0.341095	4.05156
0.243018	3.85802
0.832209	2.19652
0.23826	5.69865
0.322788	5.10537
0.736883	3.10535
0.960935	1.18845
0.692166	2.03647
0.560157	1.67497
0.299182	2.68558
0.295669	4.1716
0.332941	2.4833
0.317016	4.9131
0.299227	3.89265
0.73976	1.78188
0.68348	1.47476
0.344791	2.51578
0.420909	2.82831
0.147764	7.38387
0.778064	1.47391
0.857014	2.07249
0.256405	8.27507
0.128471	7.06522
0.246059	6.08216
0.283338	3.9419
0.52913	2.64104
0.315524	2.8358
0.813763	1.54125
0.285891	6.07009
0.430465	1.96599
0.375348	2.95483
0.841255	1.32756
0.184918	9.49634
0.145453	7.6254
0.649544	2.12531
0.223799	5.20626
0.222773	5.25276
0.7916	2.48091
0.391136	3.41086
0.615386	2.25563
0.147683	7.41333
0.237447	6.70743
0.217844	5.66579
0.263938	3.45563
0.454846	4.08094
0.795727	2.51396
0.525981	2.5616
0.685287	1.76969
0.498032	2.7725
0.318792	2.36304
0.815189	1.82361
0.988526	1.24022
0.250056	4.57819
0.745558	2.11733
0.196548	7.29814
0.772279	1.97825
0.137452	7.45281
0.304685	4.56411
0.414991	2.36494
0.296045	3.45199
0.524666	1.85016
0.513676	3.13282
0.666177	1.86982
0.407341	3.1133
0.281792	6.31215
0.567959	2.34834
0.440645	2.5737
0.362768	3.57405
0.424761	3.06125
0.152733	7.58671
0.323368	3.09729
0.381988	3.37019
0.502189	3.13878
0.576773	2.61485
0.238236	4.34156
1.401	0.815197
0.228426	6.24106
0.222959	9.06734
0.397047	3.16537
0.336949	4.40827
0.373806	4.70874
0.236014	5.39223
0.684686	1.94539
0.713178	1.60262
0.743126	1.93465
0.607586	1.98867
0.304905	2.47901
0.909961	1.49409
0.587451	2.6467
0.162273	6.99264

## Sheet: Fig. S3c
X	Y
0.48053	4.76673
0.368999	12.0635
0.491836	8.08432
0.613055	4.46807
0.608542	3.36265
0.805341	1.54375
0.667762	6.03911
0.561155	4.84576
0.567539	5.32316
0.725745	2.83159
0.846665	8.11855
0.486228	15.3357
0.916189	2.03162
0.841251	2.18399
1.12474	2.17697
0.884622	6.71414
0.802149	3.26122
1.15999	1.94655
1.26641	1.49535
1.31676	0.915207
0.650215	6.29444
0.346455	41.6441
0.472186	8.4635
1.1571	1.52442
1.22493	1.47468
0.75778	2.96591
0.405274	8.05884
0.955295	2.17383
0.968057	3.41266
1.43298	0.741037
0.631299	4.5841
0.800315	5.07686
0.592576	12.4392
0.892182	4.1347
1.41327	1.33167
0.696915	3.10628
1.1353	1.1702
0.606729	4.7659
1.56566	0.619879
1.16569	1.83992
1.3306	2.00971
1.35295	2.71678
1.32881	1.34228
1.12195	1.27869
0.429112	9.12049
1.01898	2.31138
0.777192	3.79547
0.844682	1.90088
0.826309	6.69294
0.769445	3.0232
0.710528	6.32751
0.847347	8.57539
0.9092	3.06798
0.379174	10.4431
0.261409	37.5657
0.742336	4.29882
0.60534	9.82456
1.04071	1.31865
0.679446	4.05841
1.14473	1.86489
0.812693	2.39349
1.36306	18.2865
0.533112	4.69189
1.35467	1.70249
0.867498	2.72297
0.743261	8.26919
0.853736	2.26136
0.948887	1.7791
0.253454	20.7346
1.35112	1.28673
0.576675	7.27822
1.55834	1.83647
0.653772	9.06027
0.82179	3.01351
1.12522	5.61631
1.01376	1.84978
0.559952	5.49988
0.331942	17.3286
0.61375	5.9764
0.360315	10.9035
1.3672	1.25608
0.326873	15.3507
1.1708	0.987802
0.497375	5.81569
0.875512	2.70878
1.24571	1.57854
0.439574	12.5852
1.34253	15.0429
0.719068	4.50423
0.425821	32.7498
1.39177	2.64192
0.562254	10.6834
0.825881	4.63216
1.12828	1.56049
1.0322	1.79624
0.789253	2.03169
1.41836	4.13858
1.27595	0.673336
1.52791	0.815855
0.784451	2.78995
0.510853	6.02746
1.41548	1.20616
0.988351	6.29539
0.562655	10.2109
0.335016	16.1469
0.912511	3.77497
0.16542	74.7583
1.10142	2.77866
0.824588	7.9163
1.44182	1.43654
0.770998	4.90035
1.26574	1.21907
1.0461	2.18737
0.735777	18.0436
1.5504	0.90964
1.10481	2.15972
0.479041	5.72139
0.40672	20.3859
0.335378	12.1736
1.09472	1.3883
0.460467	9.304
1.17864	4.23364
0.923489	2.13865
0.286931	66.7055
1.1714	3.96658
0.645424	2.81231
0.16521	86.0331
1.36466	1.76219
0.701108	2.98483
1.11383	3.51518
0.484632	12.7138
1.40946	1.19492
0.920079	1.63849
1.329	0.943223
0.320389	63.1855
0.460191	9.98906
0.605086	5.76458
0.64003	39.404
0.714527	4.51088
0.641314	7.9618
0.800402	10.7438
0.363094	31.563
1.46942	0.97471
1.01877	14.5657
0.718226	7.92615
0.757782	14.5542
1.28424	4.19637
0.781862	5.84533
1.56274	1.32843
1.53782	2.04192
0.99954	2.80172
0.842484	2.64149
1.31835	3.34912
0.910602	2.3694
0.919714	13.0189
0.765945	3.44531
0.568547	14.8928
1.07067	2.73513
0.487177	10.3021
0.428496	29.4598
0.389504	32.0471
0.984592	2.77282
1.44577	1.27026
0.508528	5.69528
0.257897	21.1633
0.544701	14.4943
1.52559	1.00839
0.850441	2.08756
0.500769	4.51668
0.66965	4.26486
1.16124	1.43339
0.907393	2.11432
0.492425	6.9309
1.40953	1.18561
0.544598	5.117
0.684974	4.14751
1.19585	1.43633
0.482264	4.69221
0.594528	4.24636
1.27784	1.76065
0.630112	18.9523
0.740956	10.8017
0.406721	6.88464
1.01843	1.71857
1.06894	1.97831
1.48445	0.475394
1.45246	1.07629
0.834659	2.27381
0.219251	34.0758
0.84705	3.58663
1.21435	19.025
0.840564	2.52113
0.373464	7.84338
0.609894	3.41699
0.784103	2.87302
1.07771	2.67821
0.314846	21.712
1.06342	1.7882
0.757444	10.7394
0.516403	4.95668
1.36828	1.19159
0.628926	3.83299
1.19148	1.37861
0.895703	3.02135
0.486186	8.00421
1.46692	0.853354
0.484184	6.34059
0.569565	34.2364
0.660079	16.6804
1.34774	1.38025
1.3076	2.75329
1.39088	2.843
1.19547	3.32941
1.08612	1.6101
1.15919	1.6467
1.49399	1.03591
1.17785	1.44612
0.334009	29.6469
1.05807	1.8327
1.34101	1.29118
0.438589	6.85244
0.976261	3.10935
0.938661	1.89668
1.39331	1.25657
0.618535	4.76795
0.767943	2.52037
1.34011	2.03178
1.05493	13.1251
1.2608	2.23615
1.29162	1.7499
0.63383	5.20468
1.52141	1.79002
0.390662	9.8555
1.16499	2.70262
0.643254	2.79639
1.26349	1.56451
1.5412	1.1096
1.19047	1.87109
0.763924	3.07833
0.624533	4.59416
0.49978	8.40653
1.50779	1.16696
0.312897	24.694
1.34544	1.54547
0.411418	6.83829
0.537777	7.04225
1.30589	2.02114
0.481988	21.0461
0.764596	3.04989
0.70562	1.95729
1.09283	1.57422
0.47489	4.65904
1.07382	2.7685
1.43693	3.14448
0.698958	8.46911
0.844566	2.60084
0.817583	2.77844
1.34482	2.21801
1.10531	2.59862
1.21872	0.960771
1.33664	1.38339
0.574426	3.84029
0.678823	3.57446
0.480947	8.39843
1.01834	16.8064
1.06559	1.58374
0.299049	34.7019
1.47145	1.13162
1.35339	3.38145
0.850051	2.13629
0.371097	9.65653
1.45591	1.34386
1.30621	0.618984
1.14128	1.85161
0.922043	19.5375
1.14341	2.69492
1.33249	1.08826
0.927696	1.52345
1.32142	15.3882
0.568129	7.64301
0.254415	74.4724
1.1913	1.73776
0.659135	3.60197
0.512311	11.1663
0.565447	3.96085
1.3388	1.49925
1.35768	1.16664
1.27947	0.90166
1.02899	1.31381
0.934001	1.13736
0.668684	3.48991
1.07782	14.6367
1.24769	0.720981
0.630088	6.55966
0.905332	5.65546
0.496792	8.49135
0.236839	28.9853
0.361548	13.2391
0.991125	1.27634
0.592247	11.002
1.25257	1.18076
0.718185	3.84632
0.690073	9.41088
0.690119	2.88564
1.36603	5.74194
0.662617	2.87832
0.743729	2.60123
1.18145	1.41721
0.48868	4.83503
1.10954	2.59321
1.33137	5.93222
1.05105	2.39503
1.10358	1.76394
0.777035	2.1629
1.22589	1.31328
1.27156	0.90291
1.19991	1.32034
1.08365	11.2114
1.44346	1.11612
1.19844	3.02403
0.690387	3.12015
1.27931	0.809431
0.811714	5.44426
0.512544	5.92959
0.987378	1.68653
0.75491	66.6592
1.43472	1.6904
0.526147	4.85965
0.562526	9.0342
1.10882	3.55664
0.733795	7.13066
1.30653	1.43287
0.483663	6.00041
1.14096	2.14905
0.362044	8.91482
0.709803	2.72054
1.04965	1.72342
0.624868	2.81697
1.22424	0.8003
1.29184	1.20622
0.447741	6.88896
0.807433	14.7797
0.964843	1.72677
1.03907	1.27852
0.453639	11.3366
0.404796	9.05538
0.569249	5.6996
1.13139	0.950422
1.17608	1.2982
1.2003	1.87193
0.170911	87.4182
0.93678	1.99336
0.809164	3.57476
0.898847	5.99026
1.33708	1.06736
0.822957	2.8625
0.514347	4.45141
0.887288	2.82149
1.40903	3.04768
0.859713	2.58928
0.19677	49.1761
0.676111	3.29778
1.4468	1.43156
0.897559	2.31135
1.25994	1.58617
0.955683	3.49239
0.8465	10.9024
0.996555	2.30579
1.22247	9.07225
0.369397	9.7447
0.134825	65.9799
1.48475	2.76465
0.822486	2.77158
0.377282	14.5016
1.13697	2.43251
0.38699	9.41456
0.370368	9.55976
0.985114	3.5382
0.42302	16.5779
1.06679	3.60301
0.287759	27.7276
0.918145	4.28461
0.294777	30.1239
0.946844	4.03387
0.595363	29.4491
1.42031	4.66224
0.383968	46.9391
1.29507	2.00799
0.675702	2.61834
0.745666	2.52046
0.808798	2.04085
0.869922	4.41729
1.24047	1.11954
0.38107	11.4348
0.906652	12.6371
0.709344	6.4272
0.367065	30.2405
0.492536	5.48346
1.05702	1.49292
1.46143	1.26867
0.594929	6.39049
0.93948	2.37543
0.700425	7.05937
1.04587	1.94958
1.05207	1.6285
1.04538	1.37392
1.3339	1.48949
0.352267	10.1509
1.39791	1.17621
1.28349	1.99081
1.50822	1.99487
1.33949	1.71353
0.945857	2.81235
0.710571	3.05359
1.30506	2.14976
0.715915	7.77658
1.09211	2.13991
1.0687	6.37087
0.338933	13.7603
0.848298	3.45918
0.918561	3.12689
0.249597	32.8756
0.74757	4.95848
1.08373	6.90369
1.43284	1.81226
1.15528	3.90895
1.43018	1.67586
1.0678	2.15469
0.341578	9.78409
0.960824	5.15352
0.814584	5.64118
1.0811	1.50611
1.19617	1.54566
0.447367	5.93631
1.34751	1.85462
0.80271	21.5838
0.829746	2.18145
1.30557	2.02351
1.01237	1.76022
1.54016	0.594067
0.387996	10.034
0.478015	6.37633
1.02117	1.36918
0.881621	6.61584
1.30125	1.2856
1.13566	1.46523
1.4166	1.6956
1.38966	1.35237
0.948334	2.50806
0.441102	8.04489
1.2867	1.49522
0.887292	5.40443
1.36194	1.98277
0.914317	2.62396
0.811681	2.24151
1.20035	1.97556
0.781096	15.5592
0.772033	4.16824
1.35579	1.14261
1.10414	9.69981
0.460329	8.24479
1.2316	3.41459
1.31169	1.04512
0.580035	5.57285
0.402032	11.6278
0.562721	6.03831
1.49356	0.816958
0.492379	7.82385
1.35634	1.14288
0.4202	9.35954
0.935398	2.23621
0.844937	5.86477
0.472436	6.52338
1.48409	1.50708
1.19964	1.16102
0.958766	16.8696
0.965748	2.18346
0.558481	8.81923
0.402273	12.3299
1.12209	3.66655
0.785566	3.23257
1.31871	2.86114
0.990018	2.97296
0.668582	4.01228
0.635755	3.15251
0.861582	2.22442
1.36458	1.45044
0.571628	5.97843
0.474147	5.78753
0.425611	34.411
1.07533	2.13868
0.413919	8.30414
1.55656	1.54073
0.447261	9.78758
0.799381	3.37654
0.998035	9.61445
0.84424	2.79523

## Sheet: Fig. S3d
X	Y
0.185642	4.76673
0.387666	8.08432
0.461469	4.46807
0.248745	3.36265
0.45793	1.54375
0.72323	6.03911
0.332188	4.84576
0.348411	5.32316
0.322944	2.83159
2.00322	8.11855
1.06408	2.03162
0.837493	2.18399
1.52978	2.17697
2.1776	6.71414
1.32716	3.26122
1.78677	1.94655
2.82761	1.49535
1.99903	0.915207
0.647073	6.29444
0.350396	8.4635
1.3273	1.52442
1.29452	1.47468
0.614732	2.96591
0.180945	8.05884
1.23586	2.17383
2.04339	3.41266
2.00788	0.741037
0.264059	4.5841
1.1652	5.07686
0.938079	4.1347
3.30358	1.33167
0.383843	3.10628
0.610392	1.1702
0.376875	4.7659
2.16032	0.619879
1.36041	1.83992
3.0488	2.00971
4.09907	2.71678
1.77966	1.34228
1.2874	1.27869
0.242874	9.12049
1.56754	2.31138
0.515946	3.79547
0.543935	1.90088
1.25014	6.69294
6.67328	4.34241
0.79996	3.0232
0.859651	6.32751
1.71044	8.57539
0.65627	3.06798
0.702558	4.29882
0.745228	9.82456
0.664445	1.31865
0.36374	4.05841
2.10625	1.86489
0.450009	2.39349
0.218444	4.69189
1.46098	1.70249
0.651815	2.72297
1.29094	8.26919
0.572494	2.26136
0.376855	1.7791
3.15238	1.10388
2.06027	1.28673
0.477678	7.27822
3.69348	1.83647
1.06637	9.06027
0.555949	3.01351
2.47024	5.61631
1.42554	1.84978
0.228214	5.49988
0.46309	5.9764
6.32875	1.9565
1.55462	1.25608
6.98364	2.09597
6.52279	1.35227
0.829413	0.987802
0.273222	5.81569
1.47568	0.680246
0.876898	2.70878
2.49376	1.57854
0.705821	4.50423
4.70589	2.64192
1.30786	4.63216
1.1465	1.56049
1.16194	1.79624
0.520227	2.03169
5.11966	4.13858
1.24586	0.673336
3.10575	0.815855
0.798643	2.78995
0.280412	6.02746
4.13446	1.20616
2.59538	6.29539
1.56284	3.77497
1.40665	2.77866
1.81895	7.9163
2.62188	1.43654
2.2033	0.958842
0.853104	4.90035
0.578424	1.21907
4.78196	1.14898
0.976159	2.18737
2.28312	0.90964
0.797602	2.15972
0.248404	5.72139
0.936506	1.3883
0.376775	9.304
3.57421	4.23364
1.11405	2.13865
4.72734	0.674218
3.14163	3.96658
0.284095	2.81231
3.8788	1.76219
0.478575	2.98483
3.04477	3.51518
1.38314	1.19492
1.53928	0.623156
0.674685	1.63849
2.20404	0.943223
0.370225	9.98906
0.327928	5.76458
0.504641	4.51088
0.775842	7.9618
1.92077	1.40843
3.33671	0.97471
0.97594	7.92615
4.38403	4.19637
1.35147	5.84533
3.2115	1.32843
3.6469	2.04192
1.76133	2.80172
0.775732	2.64149
3.93003	3.34912
0.869018	2.3694
0.882105	3.44531
5.38068	0.993171
1.78945	2.73513
1.42988	2.77282
3.16024	1.27026
0.211121	5.69528
2.49355	0.71476
2.90393	1.00839
0.507452	2.08756
0.198724	4.51668
0.384023	4.26486
1.25647	1.43339
0.749376	2.11432
0.340487	6.9309
2.89527	1.18561
4.54626	1.20838
0.316414	5.117
0.589891	4.14751
1.62263	1.43633
4.86481	1.45783
0.184752	4.69221
0.36135	4.24636
3.09589	1.76065
8.5032	1.16571
7.75428	0.636043
2.26534	1.35483
0.145287	6.88464
0.932624	1.71857
2.99828	0.582312
1.8086	1.97831
6.91258	0.782528
1.77359	0.475394
3.19119	1.07629
0.686883	2.27381
1.19561	3.58663
1.09232	2.52113
0.124584	7.84338
0.255348	3.41699
0.741816	2.87302
2.21869	2.67821
2.23413	1.7882
0.244546	4.95668
2.78611	1.19159
0.36207	3.83299
1.18044	1.37861
0.629878	3.02135
0.217966	8.00421
2.47689	0.853354
0.251838	6.34059
2.27062	1.38025
3.02799	2.75329
3.92685	2.843
3.19121	3.32941
0.533436	1.6101
2.84644	1.6467
1.33165	1.03591
1.42311	1.44612
0.420883	1.8327
1.70935	1.29118
0.207153	6.85244
1.76448	3.10935
0.752175	1.89668
2.80583	1.25657
0.429138	4.76795
0.793062	2.52037
4.08613	2.03178
2.61907	2.23615
2.06914	1.7499
0.539579	5.20468
3.99537	1.79002
0.196259	9.8555
2.99165	0.948141
2.96217	2.70262
0.361663	2.79639
2.65342	1.56451
2.41732	1.1096
1.60025	1.87109
0.693558	3.07833
0.565151	4.59416
0.392316	8.40653
2.14446	1.16696
2.04255	1.54547
4.57608	0.887321
0.141465	6.83829
0.426292	7.04225
2.222	2.02114
0.689431	3.04989
0.340123	1.95729
1.32621	1.57422
0.194218	4.65904
2.25505	2.7685
5.45256	3.14448
1.14804	8.46911
0.814275	2.60084
0.453584	2.77844
3.87094	2.21801
4.40248	1.04222
1.84988	2.59862
0.906916	0.960771
2.63425	1.38339
0.288489	3.84029
0.482484	3.57446
0.33594	8.39843
1.81639	1.58374
3.95989	1.13162
1.77868	3.38145
0.55911	2.13629
0.164127	9.65653
2.71213	1.34386
0.736855	0.618984
0.962873	1.85161
0.748194	2.69492
2.81317	0.65039
0.942917	1.08826
0.564627	1.52345
0.602356	7.64301
2.32988	1.73776
8.39627	0.758496
0.420722	3.60197
0.259281	3.96085
2.87142	1.49925
0.87561	1.16664
0.826637	0.90166
0.969689	1.31381
0.626237	1.13736
0.349623	3.48991
0.945807	0.720981
0.575281	6.55966
1.78642	5.65546
0.411298	8.49135
0.526757	1.27634
1.99323	1.18076
0.537249	3.84632
1.11934	9.41088
3.9175	0.416359
0.396803	2.88564
6.047	5.74194
0.457035	2.87832
0.623883	2.60123
1.08025	1.41721
0.177131	4.83503
2.23182	2.59321
2.73038	0.587589
4.79346	5.93222
2.34419	2.39503
1.71028	1.76394
0.432963	2.1629
1.68785	1.31328
0.573321	0.90291
5.24232	0.938534
1.65021	1.32034
1.47317	1.11612
2.96733	3.02403
0.439785	3.12015
1.54648	0.809431
4.66456	0.684076
1.39007	5.44426
0.333549	5.92959
1.05235	1.68653
6.13981	1.74314
3.92264	1.6904
0.293377	4.85965
0.626084	9.0342
1.61883	3.55664
1.36794	7.13066
0.79177	1.43287
0.247905	6.00041
2.15501	2.14905
0.117447	8.91482
0.373284	2.72054
1.20783	1.72342
4.99468	1.97658
0.346127	2.81697
0.978837	0.8003
1.49164	1.20622
0.211938	6.88896
1.03095	1.72677
0.858144	1.27852
0.223901	9.05538
0.346985	5.6996
0.532188	0.950422
1.80422	1.2982
1.59548	1.87193
0.599313	1.99336
1.14772	3.57476
1.38656	5.99026
2.33373	1.06736
4.15876	0.689356
0.986409	2.8625
0.226168	4.45141
0.953868	2.82149
2.18914	3.04768
1.04157	2.58928
4.90388	1.30724
0.500517	3.29778
2.80914	1.43156
1.08748	2.31135
1.97547	0.597758
1.08127	1.58617
0.633969	3.49239
1.23777	2.30579
4.83414	9.07225
0.137277	9.7447
5.46452	2.76465
0.437007	2.77158
2.03349	2.43251
0.165378	9.41456
0.144528	9.55976
1.87874	3.5382
4.03601	0.927416
0.826347	3.60301
2.04621	4.28461
1.96444	4.03387
5.31952	4.66224
3.42109	2.00799
0.368109	2.61834
0.359088	2.52046
0.471647	2.04085
1.05571	4.41729
0.854645	1.11954
0.954768	6.4272
4.37711	0.410534
4.38907	0.871659
6.78701	1.5423
0.195901	5.48346
1.03413	1.49292
3.42575	1.26867
0.554858	6.39049
1.47268	2.37543
0.936131	7.05937
1.72873	1.94958
0.822797	1.6285
0.469435	1.37392
3.07278	1.48949
1.39538	1.17621
1.59135	1.99081
2.18296	1.99487
4.58055	0.747131
3.77984	1.71353
1.25368	2.81235
0.65206	3.05359
2.88261	2.14976
1.16189	7.77658
1.54804	2.13991
3.13553	6.37087
1.25874	3.45918
1.0919	3.12689
8.51724	3.34817
3.49044	0.834681
1.05329	4.95848
3.37785	6.90369
4.04125	1.81226
2.1673	3.90895
2.86803	1.67586
1.26907	2.15469
1.97365	5.15352
1.07688	5.64118
1.44056	1.50611
1.60029	1.54566
0.218003	5.93631
3.17409	1.85462
2.52886	1.34037
5.49405	1.46683
0.772793	2.18145
1.93857	2.02351
4.00678	0.626263
1.04907	1.76022
3.39068	0.594067
0.241181	6.37633
0.691253	1.36918
1.40499	6.61584
1.68736	1.2856
1.55899	1.46523
4.228	1.6956
1.20959	0.708934
2.23006	1.35237
1.29664	2.50806
0.248642	8.04489
2.921	1.49522
